# Supplementary material for: Clearance of Intracellular Pathogens with Hyaluronic Acid Nanomicelles Responsive to H2S and pH
Source: Molecules. 2024 Dec 18;29(24):5971. doi: 10.3390/molecules29245971 (PMC11678907; doi:10.3390/molecules29245971)
Supplement: Supplementary file 1 [file molecules-29-05971-s001.zip]

Archive with 2 entries (1 files):
- molecules-3329686-supplementary/
- molecules-3329686-supplementary/Supporting Information.pdf
